# Supplementary material for: Epidemiological and molecular characterization of Rift Valley fever outbreak in livestock in Burundi, May - November 2022
Source: PLoS Negl Trop Dis. 2026 Apr 10;20(4):e0014155. doi: 10.1371/journal.pntd.0014155 (PMC13068329; doi:10.1371/journal.pntd.0014155)
Supplement: S1 Data — (XLSX) [file pntd.0014155.s001.xlsx]

## Sheet: Feuil1
Sample type	Sample code	Species	Target Name	Task	Reporter	Quencher	Cт	RVF Status	To Sequence for RVF
Nasal swab	M33	Catlle	RVFV	UNKNOWN	FAM	NFQ-MGB	Undetermined	Negative	No
Serum	M8	Catlle	RVFV	UNKNOWN	FAM	NFQ-MGB	39.41	Positive	No
Serum	N22	Catlle	RVFV	UNKNOWN	FAM	NFQ-MGB	Undetermined	Negative	No
Serum	N12	Catlle	RVFV	UNKNOWN	FAM	NFQ-MGB	38.9711	Positive	No
Serum	E19	Catlle	RVFV	UNKNOWN	FAM	NFQ-MGB	Undetermined	Negative	No
Serum	N16	Catlle	RVFV	UNKNOWN	FAM	NFQ-MGB	Undetermined	Negative	No
Serum	N24	Catlle	RVFV	UNKNOWN	FAM	NFQ-MGB	Undetermined	Negative	No
Serum	N28	Catlle	RVFV	UNKNOWN	FAM	NFQ-MGB	39.0068	Positive	No
Serum	E12	Catlle	RVFV	UNKNOWN	FAM	NFQ-MGB	Undetermined	Negative	No
Serum	N20	Catlle	RVFV	UNKNOWN	FAM	NFQ-MGB	Undetermined	Negative	No
Serum	M23	Catlle	RVFV	UNKNOWN	FAM	NFQ-MGB	Undetermined	Negative	No
Serum	N4	Catlle	RVFV	UNKNOWN	FAM	NFQ-MGB	Undetermined	Negative	No
Serum	C7	Catlle	RVFV	UNKNOWN	FAM	NFQ-MGB	Undetermined	Negative	No
Serum	N21	Catlle	RVFV	UNKNOWN	FAM	NFQ-MGB	Undetermined	Negative	No
Serum	M19	Catlle	RVFV	UNKNOWN	FAM	NFQ-MGB	Undetermined	Negative	No
Serum	C16	Catlle	RVFV	UNKNOWN	FAM	NFQ-MGB	39.0516	Positive	No
Serum	E9	Catlle	RVFV	UNKNOWN	FAM	NFQ-MGB	40.2777	Positive	No
Serum	M18	Catlle	RVFV	UNKNOWN	FAM	NFQ-MGB	28.2001	Positive	Yes
Serum	E20	Catlle	RVFV	UNKNOWN	FAM	NFQ-MGB	Undetermined	Negative	No
Serum	M2	Catlle	RVFV	UNKNOWN	FAM	NFQ-MGB	Undetermined	Negative	No
Serum	C22	Catlle	RVFV	UNKNOWN	FAM	NFQ-MGB	Undetermined	Negative	No
Serum	N15	Catlle	RVFV	UNKNOWN	FAM	NFQ-MGB	31.5276	Positive	Yes
Serum	N26	Catlle	RVFV	UNKNOWN	FAM	NFQ-MGB	39.1233	Positive	No
Serum	M4	Catlle	RVFV	UNKNOWN	FAM	NFQ-MGB	Undetermined	Negative	No
Serum	E26	Catlle	RVFV	UNKNOWN	FAM	NFQ-MGB	Undetermined	Negative	No
Serum	M10	Catlle	RVFV	UNKNOWN	FAM	NFQ-MGB	Undetermined	Negative	No
Serum	N13	Catlle	RVFV	UNKNOWN	FAM	NFQ-MGB	Undetermined	Negative	No
Serum	N8	Catlle	RVFV	UNKNOWN	FAM	NFQ-MGB	Undetermined	Negative	No
Serum	C23	Catlle	RVFV	UNKNOWN	FAM	NFQ-MGB	Undetermined	Negative	No
Serum	M14	Catlle	RVFV	UNKNOWN	FAM	NFQ-MGB	Undetermined	Negative	No
Serum	E14	Catlle	RVFV	UNKNOWN	FAM	NFQ-MGB	Undetermined	Negative	No
Serum	N17	Catlle	RVFV	UNKNOWN	FAM	NFQ-MGB	39.0458	Positive	No
Serum	N18	Catlle	RVFV	UNKNOWN	FAM	NFQ-MGB	39.0525	Positive	No
Serum	M15	Catlle	RVFV	UNKNOWN	FAM	NFQ-MGB	38.215	Positive	No
Serum	M6	Catlle	RVFV	UNKNOWN	FAM	NFQ-MGB	Undetermined	Negative	No
Serum	N25	Catlle	RVFV	UNKNOWN	FAM	NFQ-MGB	Undetermined	Negative	No
Serum	M5	Catlle	RVFV	UNKNOWN	FAM	NFQ-MGB	33.2381	Positive	Yes
Serum	E27	Catlle	RVFV	UNKNOWN	FAM	NFQ-MGB	Undetermined	Negative	No
Serum	N5	Catlle	RVFV	UNKNOWN	FAM	NFQ-MGB	Undetermined	Negative	No
Serum	N9	Catlle	RVFV	UNKNOWN	FAM	NFQ-MGB	Undetermined	Negative	No
Serum	E8	Catlle	RVFV	UNKNOWN	FAM	NFQ-MGB	Undetermined	Negative	No
Serum	N11	Catlle	RVFV	UNKNOWN	FAM	NFQ-MGB	39.1272	Positive	No
Serum	N6	Catlle	RVFV	UNKNOWN	FAM	NFQ-MGB	Undetermined	Negative	No
Serum	E4	Catlle	RVFV	UNKNOWN	FAM	NFQ-MGB	Undetermined	Negative	No
Serum	N10	Catlle	RVFV	UNKNOWN	FAM	NFQ-MGB	38.1439	Positive	No
Serum	M3	Catlle	RVFV	UNKNOWN	FAM	NFQ-MGB	36.4282	Positive	No
Serum	N7	Catlle	RVFV	UNKNOWN	FAM	NFQ-MGB	Undetermined	Negative	No
Serum	M13	Catlle	RVFV	UNKNOWN	FAM	NFQ-MGB	40.6376	Positive	No
Serum	M20	Catlle	RVFV	UNKNOWN	FAM	NFQ-MGB	Undetermined	Negative	No
Serum	E18	Catlle	RVFV	UNKNOWN	FAM	NFQ-MGB	39.6034	Positive	No
Serum	N14	Catlle	RVFV	UNKNOWN	FAM	NFQ-MGB	38.7893	Positive	No
Serum	N19	Catlle	RVFV	UNKNOWN	FAM	NFQ-MGB	Undetermined	Negative	No
Serum	C12	Catlle	RVFV	UNKNOWN	FAM	NFQ-MGB	Undetermined	Negative	No
Serum	M7	Catlle	RVFV	UNKNOWN	FAM	NFQ-MGB	Undetermined	Negative	No
Serum	E6	Catlle	RVFV	UNKNOWN	FAM	NFQ-MGB	Undetermined	Negative	No
Serum	M9	Catlle	RVFV	UNKNOWN	FAM	NFQ-MGB	40.3013	Positive	No
Serum	E16	Catlle	RVFV	UNKNOWN	FAM	NFQ-MGB	Undetermined	Negative	No
Serum	M21	Catlle	RVFV	UNKNOWN	FAM	NFQ-MGB	Undetermined	Negative	No
Serum	E13	Catlle	RVFV	UNKNOWN	FAM	NFQ-MGB	Undetermined	Negative	No
Serum	E11	Catlle	RVFV	UNKNOWN	FAM	NFQ-MGB	Undetermined	Negative	No
Serum	E21	Catlle	RVFV	UNKNOWN	FAM	NFQ-MGB	Undetermined	Negative	No
Tissue	E3	Catlle	RVFV	UNKNOWN	FAM	NFQ-MGB	Undetermined	Negative	No
Vaginal swab	C1	Catlle	RVFV	UNKNOWN	FAM	NFQ-MGB	Undetermined	Negative	No
Vaginal swab	N2	Catlle	RVFV	UNKNOWN	FAM	NFQ-MGB	Undetermined	Negative	No
Nasal swab	C3	Catlle	RVFV	UNKNOWN	FAM	NFQ-MGB	36.1083	Positive	No
Serum	E22	Catlle	RVFV	UNKNOWN	FAM	NFQ-MGB	Undetermined	Negative	No
Serum	M17	Catlle	RVFV	UNKNOWN	FAM	NFQ-MGB	Undetermined	Negative	No
Serum	M24	Catlle	RVFV	UNKNOWN	FAM	NFQ-MGB	27.0414	Positive	Yes
Serum	E15	Catlle	RVFV	UNKNOWN	FAM	NFQ-MGB	Undetermined	Negative	No
Serum	M12	Catlle	RVFV	UNKNOWN	FAM	NFQ-MGB	Undetermined	Negative	No
Serum	E7	Catlle	RVFV	UNKNOWN	FAM	NFQ-MGB	Undetermined	Negative	No
Serum	M1	Catlle	RVFV	UNKNOWN	FAM	NFQ-MGB	39.6164	Positive	No
Serum	N23	Catlle	RVFV	UNKNOWN	FAM	NFQ-MGB	Undetermined	Negative	No
Serum	C20	Catlle	RVFV	UNKNOWN	FAM	NFQ-MGB	Undetermined	Negative	No
Serum	C6	Catlle	RVFV	UNKNOWN	FAM	NFQ-MGB	Undetermined	Negative	No
Serum	M16	Sheep	RVFV	UNKNOWN	FAM	NFQ-MGB	Undetermined	Negative	No
Serum	E17	Sheep	RVFV	UNKNOWN	FAM	NFQ-MGB	Undetermined	Negative	No
Serum	M25	Goat	RVFV	UNKNOWN	FAM	NFQ-MGB	29.0594	Positive	Yes
Serum	E23	Goat	RVFV	UNKNOWN	FAM	NFQ-MGB	Undetermined	Negative	No
Serum	E24	Goat	RVFV	UNKNOWN	FAM	NFQ-MGB	Undetermined	Negative	No
Serum	C4	Goat	RVFV	UNKNOWN	FAM	NFQ-MGB	Undetermined	Negative	No
Serum	E5	Goat	RVFV	UNKNOWN	FAM	NFQ-MGB	Undetermined	Negative	No
Serum	E10	Goat	RVFV	UNKNOWN	FAM	NFQ-MGB	Undetermined	Negative	No
Serum	M11	Goat	RVFV	UNKNOWN	FAM	NFQ-MGB	Undetermined	Negative	No
Serum	N27	Goat	RVFV	UNKNOWN	FAM	NFQ-MGB	Undetermined	Negative	No
Serum	M22	Goat	RVFV	UNKNOWN	FAM	NFQ-MGB	Undetermined	Negative	No
Serum	E25	Goat	RVFV	UNKNOWN	FAM	NFQ-MGB	Undetermined	Negative	No
Tissue	C2	Sheep	RVFV	UNKNOWN	FAM	NFQ-MGB	33.5508	Positive	Yes
Tissue	E1	Catlle	RVFV	UNKNOWN	FAM	NFQ-MGB	36.2479	Positive	No
Tissue	E2	Catlle	RVFV	UNKNOWN	FAM	NFQ-MGB	42.1885	Positive	No
Tissue	N1	Catlle	RVFV	UNKNOWN	FAM	NFQ-MGB	20.0517	Positive	Yes
Tissue	N3	Catlle	RVFV	UNKNOWN	FAM	NFQ-MGB	34.2591	Positive	No
Tissue_swabbed	M27	Catlle	RVFV	UNKNOWN	FAM	NFQ-MGB	31.8543	Positive	Yes
Tissue_swabbed	M28	Catlle	RVFV	UNKNOWN	FAM	NFQ-MGB	25.9112	Positive	Yes
Tissue_swabbed	M31	Catlle	RVFV	UNKNOWN	FAM	NFQ-MGB	37.4459	Positive	No
Tissue_swabbed	M26	Catlle	RVFV	UNKNOWN	FAM	NFQ-MGB	21.2511	Positive	Yes
Tissue_swabbed	M29	Catlle	RVFV	UNKNOWN	FAM	NFQ-MGB	29.4117	Positive	Yes
Tissue_swabbed	M30	Goat	RVFV	UNKNOWN	FAM	NFQ-MGB	34.7328	Positive	No
Vaginal swab	M32	Catlle	RVFV	UNKNOWN	FAM	NFQ-MGB	38.8217	Positive	No
Vaginal swab	M34	Catlle	RVFV	UNKNOWN	FAM	NFQ-MGB	39.5866	Positive	No
