# Supplementary material for: Epidemiological and molecular characterization of Rift Valley fever outbreak in livestock in Burundi, May - November 2022
Source: PLoS Negl Trop Dis. 2026 Apr 10;20(4):e0014155. doi: 10.1371/journal.pntd.0014155 (PMC13068329; doi:10.1371/journal.pntd.0014155)
Supplement: S2 Data — (CSV) [file pntd.0014155.s002.csv]

catllec	cattled	goatc	goatd	sheepc	sheepd	week
46	6	0	0	0	0	1
29	0	0	0	0	0	1
114	1	0	0	0	0	1
0	0	0	0	0	0	1
0	0	0	0	0	0	1
0	0	0	0	0	0	1
0	0	0	0	0	0	1
0	0	0	0	0	0	1
0	0	0	0	0	0	1
0	0	0	0	0	0	1
0	0	0	0	0	0	1
0	0	0	0	0	0	1
0	0	0	0	0	0	1
121	25	0	0	0	0	2
34	3	0	0	0	0	2
119	21	0	0	0	0	2
12	1	0	0	0	0	2
0	0	0	0	0	0	2
0	0	0	0	0	0	2
0	0	0	0	0	0	2
0	0	0	0	0	0	2
0	0	0	0	0	0	2
0	0	0	0	0	0	2
0	0	0	0	0	0	2
0	0	0	0	0	0	2
0	0	0	0	0	0	2
194	45	101	66	23	4	3
73	5	103	4	5	0	3
146	40	46	40	7	0	3
25	2	7	5	0	0	3
3	3	3	0	0	0	3
4	2	49	21	3	0	3
3	0	0	0	0	0	3
0	0	0	0	0	0	3
0	0	0	0	0	0	3
0	0	0	0	0	0	3
0	0	0	0	0	0	3
0	0	0	0	0	0	3
0	0	0	0	0	0	3
201	55	184	82	43	4	4
83	6	132	5	7	0	4
164	46	50	45	7	0	4
25	2	7	5	0	0	4
3	3	3	0	0	0	4
4	2	49	21	3	0	4
4	1	0	0	0	0	4
3	0	0	0	0	0	4
3	1	0	0	0	0	4
0	0	0	0	0	0	4
0	0	0	0	0	0	4
0	0	0	0	0	0	4
0	0	0	0	0	0	4
218	60	195	82	43	3	5
94	12	139	7	7	1	5
241	112	52	45	7	1	5
28	5	7	4	0	0	5
9	5	3	0	0	0	5
7	3	49	21	3	0	5
4	1	0	0	3	0	5
3	1	0	0	0	0	5
3	1	0	0	0	0	5
0	0	0	0	0	0	5
0	0	0	0	0	0	5
0	0	0	0	0	0	5
0	0	0	0	0	0	5
218	60	201	85	52	3	6
104	17	140	7	7	1	6
302	115	53	46	1	1	6
28	5	7	4	0	0	6
9	5	3	0	0	0	6
7	3	49	21	3	0	6
4	1	0	0	0	0	6
3	1	0	0	0	0	6
3	1	0	0	0	0	6
0	0	0	0	0	0	6
0	0	0	0	0	0	6
0	0	0	0	0	0	6
0	0	0	0	0	0	6
247	76	260	96	57	6	7
133	23	149	11	16	2	7
406	216	55	47	8	1	7
69	19	8	6	0	0	7
14	8	3	0	0	0	7
13	10	58	31	6	1	7
10	5	0	0	0	0	7
7	4	0	0	0	0	7
3	1	0	0	0	0	7
1	0	0	0	0	0	7
3	1	2	2	0	0	7
3	1	0	0	0	0	7
7	2	0	0	0	0	7
247	76	260	98	57	6	8
134	23	149	11	16	2	8
443	242	55	49	8	1	8
76	33	12	11	0	0	8
15	11	3	0	0	0	8
14	13	58	31	6	1	8
11	6	0	0	0	0	8
8	4	0	0	0	0	8
3	1	0	0	0	0	8
2	0	0	0	0	0	8
3	1	3	2	0	0	8
3	1	0	0	0	0	8
7	2	0	0	0	0	8
247	76	260	98	57	6	9
135	24	153	12	16	2	9
443	253	60	51	8	2	9
78	34	15	14	0	0	9
15	11	3	0	0	0	9
16	13	58	31	6	1	9
11	6	0	0	0	0	9
8	4	0	0	0	0	9
3	1	0	0	0	0	9
2	0	0	0	0	0	9
4	1	3	2	0	0	9
3	1	0	0	0	0	9
7	2	1	1	0	0	9
247	76	260	98	57	6	10
135	24	153	12	16	2	10
443	260	60	53	8	2	10
79	35	15	14	0	0	10
16	11	3	0	0	0	10
17	13	58	31	6	1	10
11	6	0	0	0	0	10
8	4	0	0	0	0	10
3	1	0	0	0	0	10
2	0	0	0	0	0	10
4	1	3	2	0	0	10
3	1	0	0	0	0	10
7	2	1	1	0	0	10
247	76	260	98	57	6	11
135	24	153	12	16	2	11
443	263	60	53	8	2	11
79	35	15	14	0	0	11
16	11	3	0	0	0	11
17	13	58	31	6	1	11
11	6	0	0	0	0	11
8	4	0	0	0	0	11
3	1	0	0	0	0	11
3	1	0	0	0	0	11
4	1	3	2	0	0	11
3	1	0	0	0	0	11
7	2	1	1	0	0	11
250	76	260	98	57	6	12
135	24	153	12	16	2	12
453	265	62	56	8	2	12
79	35	28	15	0	0	12
18	12	3	0	0	0	12
19	13	58	32	6	1	12
11	6	0	0	0	0	12
8	4	0	0	0	0	12
3	1	0	0	0	0	12
3	1	0	0	0	0	12
4	1	3	2	0	0	12
3	1	0	0	0	0	12
8	2	1	1	0	0	12
250	76	260	98	57	6	13
135	24	153	12	16	2	13
465	270	62	56	8	2	13
80	35	32	27	0	0	13
18	12	3	0	0	0	13
19	13	58	32	6	1	13
11	6	0	0	0	0	13
8	4	0	0	0	0	13
4	1	0	0	0	0	13
3	1	0	0	0	0	13
4	1	3	2	0	0	13
3	1	0	0	0	0	13
8	4	1	1	0	0	13
252	78	260	98	57	6	14
135	24	153	12	16	2	14
477	276	62	56	8	2	14
80	36	32	27	0	0	14
18	12	3	0	0	0	14
19	13	58	32	6	1	14
11	6	0	0	0	0	14
8	4	0	0	0	0	14
4	2	0	0	0	0	14
3	1	0	0	0	0	14
4	1	3	2	0	0	14
3	1	0	0	0	0	14
8	4	1	1	0	0	14
252	78	260	98	57	6	15
135	24	153	12	16	2	15
487	279	62	56	8	2	15
83	39	42	35	0	0	15
18	12	3	0	0	0	15
19	14	58	32	6	1	15
11	6	0	0	0	0	15
8	4	0	0	0	0	15
4	2	0	0	0	0	15
3	1	0	0	0	0	15
4	1	3	2	0	0	15
3	1	0	0	0	0	15
8	4	1	1	0	0	15
252	78	260	98	57	6	16
135	24	153	12	16	2	16
491	283	62	56	8	2	16
83	39	42	35	0	0	16
18	12	3	0	0	0	16
20	14	58	32	6	1	16
11	6	0	0	0	0	16
8	4	0	0	0	0	16
4	2	0	0	0	0	16
4	1	3	2	0	0	16
3	1	3	2	0	0	16
3	1	0	0	0	0	16
8	4	1	1	0	0	16
252	78	260	98	57	6	17
135	24	153	12	16	2	17
493	284	62	56	8	2	17
83	39	42	35	0	0	17
18	12	3	0	0	0	17
20	15	58	32	6	1	17
11	6	0	0	0	0	17
8	4	0	0	0	0	17
4	2	0	0	0	0	17
3	1	3	2	0	0	17
4	1	3	2	0	0	17
3	1	0	0	0	0	17
8	3	1	1	0	0	17
252	78	260	98	57	6	18
135	24	153	12	16	2	18
493	284	62	56	8	2	18
83	39	42	35	0	0	18
20	12	3	0	0	0	18
20	15	58	32	6	1	18
11	6	0	0	0	0	18
8	4	0	0	0	0	18
4	2	0	0	0	0	18
3	1	3	2	0	0	18
4	1	3	2	0	0	18
3	1	0	0	0	0	18
8	3	1	1	0	0	18
252	78	260	98	57	6	19
135	24	153	12	16	2	19
493	284	62	56	8	2	19
84	39	42	35	0	0	19
20	12	3	0	0	0	19
20	15	58	32	6	1	19
11	6	0	0	0	0	19
8	4	0	0	0	0	19
5	3	0	0	0	0	19
3	1	3	2	0	0	19
4	1	3	2	0	0	19
3	1	0	0	0	0	19
9	3	1	1	0	0	19
252	78	260	98	57	6	20
135	24	153	12	16	2	20
493	284	62	56	8	2	20
84	39	42	35	0	0	20
20	12	3	0	0	0	20
20	15	58	32	6	1	20
11	6	0	0	0	0	20
8	4	0	0	0	0	20
5	3	0	0	0	0	20
3	1	3	2	0	0	20
4	1	3	2	0	0	20
3	1	0	0	0	0	20
9	3	1	1	0	0	20
252	78	260	98	57	6	21
135	24	153	12	16	2	21
493	284	62	56	8	2	21
84	39	42	35	0	0	21
20	12	3	0	0	0	21
20	15	58	32	6	1	21
11	6	0	0	0	0	21
8	4	0	0	0	0	21
5	3	0	0	0	0	21
3	1	3	2	0	0	21
4	1	3	2	0	0	21
3	1	0	0	0	0	21
9	3	1	1	0	0	21
259	78	268	98	58	6	22
135	24	153	12	16	2	22
493	284	62	56	8	2	22
84	39	42	35	0	0	22
20	12	3	0	0	0	22
21	15	58	32	6	1	22
11	6	0	0	0	0	22
8	4	0	0	0	0	22
5	3	0	0	0	0	22
3	1	3	2	0	0	22
4	1	3	2	0	0	22
3	1	0	0	0	0	22
9	3	1	1	0	0	22
259	78	268	98	58	6	23
135	24	153	12	16	2	23
493	284	62	56	8	2	23
84	39	42	35	0	0	23
20	12	3	0	0	0	23
21	15	58	32	6	1	23
11	6	0	0	0	0	23
8	4	0	0	0	0	23
5	3	0	0	0	0	23
3	1	3	2	0	0	23
4	1	3	2	0	0	23
3	1	0	0	0	0	23
9	3	1	1	0	0	23
260	78	268	98	58	6	24
135	24	153	12	16	2	24
493	284	62	56	8	2	24
84	39	42	35	0	0	24
20	12	3	0	0	0	24
21	15	58	32	6	1	24
11	6	0	0	0	0	24
8	4	0	0	0	0	24
5	3	0	0	0	0	24
3	1	3	2	0	0	24
4	1	3	2	0	0	24
3	1	0	0	0	0	24
9	3	1	1	0	0	24
260	78	268	98	58	6	25
135	24	153	12	16	2	25
493	284	62	56	8	2	25
84	39	42	35	0	0	25
20	12	3	0	0	0	25
22	15	58	32	6	1	25
11	6	0	0	0	0	25
8	4	0	0	0	0	25
5	3	0	0	0	0	25
3	1	3	2	0	0	25
4	1	3	2	0	0	25
3	1	0	0	0	0	25
9	3	1	1	0	0	25
260	78	268	98	58	6	26
135	24	153	12	16	2	26
493	284	62	56	8	2	26
84	39	42	35	0	0	26
20	12	3	0	0	0	26
23	16	58	32	6	1	26
11	6	0	0	0	0	26
8	4	0	0	0	0	26
5	3	0	0	0	0	26
3	1	3	2	0	0	26
4	1	3	2	0	0	26
3	1	0	0	0	0	26
9	3	1	1	0	0	26
